# Supplementary material for: CaGβ Promotes CaWRKY40 to Activate Immunity Against Ralstonia solanacearum but Disables It from Activating Thermotolerance
Source: Plants (Basel). 2025 Dec 29;15(1):101. doi: 10.3390/plants15010101 (PMC12787344; doi:10.3390/plants15010101)
Supplement: Supplementary file 1 [file plants-15-00101-s001.zip]

Archive with 1 entries (1 files):
- plants-4027371-supplementary.pdf
